# Supplementary material for: The Association of Central Corneal Thickness and Central Corneal Epithelial Thickness with Anthropometric and Biochemical Parameters in Subjects with Impaired Glucose Metabolism
Source: Diagnostics (Basel). 2025 Dec 13;15(24):3185. doi: 10.3390/diagnostics15243185 (PMC12732270; doi:10.3390/diagnostics15243185)
Supplement: Supplementary file 1 [file diagnostics-15-03185-s001.zip]

Archive with 1 entries (1 files):
- diagnostics-3901240-supplementary.pdf
